# Supplementary material for: Risk Factors for Long-Term Nutritional Disorders One Year After COVID-19: A Post Hoc Analysis of COVID-19 Recovery Study II
Source: Nutrients. 2024 Dec 7;16(23):4234. doi: 10.3390/nu16234234 (PMC11644535; doi:10.3390/nu16234234)
Supplement: Supplementary file 1 [file nutrients-16-04234-s001.zip]

Archive with 1 entries (1 files):
- nutrients-3333990-supplementary.pdf
